# Supplementary material for: New Insight into the Multi-Scale Structure and Anti-Digestibility of Nano-Scale Amylopectin Ternary Assemblies Prepared Under High-Power Ultrasound
Source: Foods. 2026 Mar 14;15(6):1021. doi: 10.3390/foods15061021 (PMC13024885; doi:10.3390/foods15061021)
Supplement: Supplementary file 1 [file foods-15-01021-s001.zip]

Archive with 1 entries (1 files):
- foods-4094535-supplementary.pdf
